# Supplementary material for: Co-Occurrence Patterns of Bacterial Communities and Resistance Genes: A Comprehensive Multi-Pen Fecal Microbiome and Resistome Study in Dairy Farms
Source: Microorganisms. 2025 Nov 20;13(11):2641. doi: 10.3390/microorganisms13112641 (PMC12654601; doi:10.3390/microorganisms13112641)
Supplement: Supplementary file 1 [file microorganisms-13-02641-s001.zip › Supplementary Tables.xlsx]

## Sheet: Supplementary Table S1
Supplementary Table S1. Metadata for theshotgun sequencing of pooled fecal samples (n=144) from dairy cattle included in the study
	sample	pct.dup	pct.gc	tot.seq	seq.length
1	AMGA001_R1_trim	19.29	48	134679527	50-151
2	AMGA001_R2_trim	19.04	48	134679527	50-151
3	AMGA002_R1_trim	14.83	47	76050251	50-151
4	AMGA002_R2_trim	14.9	47	76050251	50-151
5	AMGA006_R1_trim	17.87	49	92044964	50-151
6	AMGA006_R2_trim	17.42	49	92044964	50-151
7	AMGA007_R1_trim	19.24	49	97581074	50-151
8	AMGA007_R2_trim	19.01	49	97581074	50-151
9	AMGA008_R1_trim	19.32	54	65340395	50-151
10	AMGA008_R2_trim	19.06	54	65340395	50-151
11	AMGA011_R1_trim	16.46	47	119435736	50-151
12	AMGA011_R2_trim	15.98	48	119435736	50-151
13	AMGA013_R1_trim	20.2	50	114075642	50-151
14	AMGA013_R2_trim	20.15	50	114075642	50-151
15	AMGA014_R1_trim	19.91	50	119522262	50-151
16	AMGA014_R2_trim	19.58	50	119522262	50-151
17	AMGA015_R1_trim	15.52	47	112193875	50-151
18	AMGA015_R2_trim	15.5	48	112193875	50-151
19	AMGA018_R1_trim	17.19	48	127787647	50-151
20	AMGA018_R2_trim	17.16	48	127787647	50-151
21	AMGA019_R1_trim	16.31	47	172723483	50-151
22	AMGA019_R2_trim	16.26	47	172723483	50-151
23	AMGA020_R1_trim	16.64	46	97138279	50-151
24	AMGA020_R2_trim	16.52	46	97138279	50-151
25	AMGA022_R1_trim	15.46	47	146940954	50-151
26	AMGA022_R2_trim	15.38	47	146940954	50-151
27	AMGA024_R1_trim	17.33	47	130500905	50-151
28	AMGA024_R2_trim	16.95	47	130500905	50-151
29	AMGA026_R1_trim	19.43	48	187945849	50-151
30	AMGA026_R2_trim	19.34	48	187945849	50-151
31	AMGA027_R1_trim	17.68	46	80944261	50-151
32	AMGA027_R2_trim	15.08	46	80944261	50-151
33	AMGA029_R1_trim	21.55	48	96659259	50-151
34	AMGA029_R2_trim	21.18	48	96659259	50-151
35	AMGA032_R1_trim	17.77	47	188083214	50-151
36	AMGA032_R2_trim	17.45	47	188083214	50-151
37	AMGA034_R1_trim	17.28	46	156252027	50-151
38	AMGA034_R2_trim	16.87	46	156252027	50-151
39	AMGA035_R1_trim	18.54	46	113363575	50-151
40	AMGA035_R2_trim	18.13	46	113363575	50-151
41	AMGA036_R1_trim	16.13	46	153285380	50-151
42	AMGA036_R2_trim	15.86	46	153285380	50-151
43	AMGA038_R1_trim	15.87	47	95106217	50-151
44	AMGA038_R2_trim	15.68	48	95106217	50-151
45	AMGA040_R1_trim	16.17	46	78416627	50-151
46	AMGA040_R2_trim	15.85	46	78416627	50-151
47	AMGA042_R1_trim	18.43	47	223431828	50-151
48	AMGA042_R2_trim	18.38	47	223431828	50-151
49	AMGA043_R1_trim	15.45	47	12753	50-151
50	AMGA043_R2_trim	15.32	47	12753	50-151
51	AMGA046_R1_trim	19.02	47	161343096	50-151
52	AMGA046_R2_trim	18.77	47	161343096	50-151
53	AMGA047_R1_trim	22.04	47	136464836	50-151
54	AMGA047_R2_trim	21.7	47	136464836	50-151
55	AMGA049_R1_trim	20.24	46	108095301	50-151
56	AMGA049_R2_trim	19.7	46	108095301	50-151
57	AMGA050_R1_trim	16.66	48	63579530	50-151
58	AMGA050_R2_trim	16.28	48	63579530	50-151
59	AMGA052_R1_trim	17.94	46	108837663	50-151
60	AMGA052_R2_trim	17.51	46	108837663	50-151
61	AMGA054_R1_trim	18.32	46	171944004	50-151
62	AMGA054_R2_trim	18.2	46	171944004	50-151
63	AMGA055_R1_trim	18.34	47	200468845	50-151
64	AMGA055_R2_trim	18.11	47	200468845	50-151
65	AMGA057_R1_trim	19.81	53	111280515	50-151
66	AMGA057_R2_trim	19.59	53	111280515	50-151
67	AMGA058_R1_trim	19.78	48	127337561	50-151
68	AMGA058_R2_trim	19.67	48	127337561	50-151
69	AMGA061_R1_trim	18.82	48	172471697	50-151
70	AMGA061_R2_trim	18.54	48	172471697	50-151
71	AMGA062_R1_trim	18.12	47	104335641	50-151
72	AMGA062_R2_trim	17.79	47	104335641	50-151
73	AMGA064_R1_trim	18.24	47	132399514	50-151
74	AMGA064_R2_trim	18.15	47	132399514	50-151
75	AMGA066_R1_trim	22.63	48	161541062	50-151
76	AMGA066_R2_trim	22.14	48	161541062	50-151
77	AMGA068_R1_trim	17.35	48	52278078	50-151
78	AMGA068_R2_trim	16.93	48	52278078	50-151
79	AMGA069_R1_trim	18.95	47	187988370	50-151
80	AMGA069_R2_trim	18.99	48	187988370	50-151
81	AMGA071_R1_trim	17.96	51	176522750	50-151
82	AMGA071_R2_trim	17.49	51	176522750	50-151
83	AMGA074_R1_trim	16.95	48	124800078	50-151
84	AMGA074_R2_trim	16.66	48	124800078	50-151
85	AMGA076_R1_trim	17.55	47	129443443	50-151
86	AMGA076_R2_trim	17.47	47	129443443	50-151
87	AMGA077_R1_trim	16.96	48	46829527	50-151
88	AMGA077_R2_trim	16.76	48	46829527	50-151
89	AMGA078_R1_trim	18.6	47	119710864	50-151
90	AMGA078_R2_trim	18.07	47	119710864	50-151
91	AMGA081_R1_trim	13.94	45	92528636	50-151
92	AMGA081_R2_trim	14.27	45	92528636	50-151
93	AMGA082_R1_trim	18.6	46	148610463	50-151
94	AMGA082_R2_trim	18.29	46	148610463	50-151
95	AMGA083_R1_trim	20.64	46	270458405	50-151
96	AMGA083_R2_trim	20.22	46	270458405	50-151
97	AMGA085_R1_trim	17.55	46	141416487	50-151
98	AMGA085_R2_trim	17.45	46	141416487	50-151
99	AMGA088_R1_trim	18.38	46	139526672	50-151
100	AMGA088_R2_trim	18.33	46	139526672	50-151
101	AMGA089_R1_trim	17.27	45	64224963	50-151
102	AMGA089_R2_trim	16.94	45	64224963	50-151
103	AMGA091_R1_trim	16.93	46	120214153	50-151
104	AMGA091_R2_trim	16.93	46	120214153	50-151
105	AMGA092_R1_trim	17.35	46	101257734	50-151
106	AMGA092_R2_trim	16.78	46	101257734	50-151
107	AMGA095_R1_trim	16.99	47	67382462	50-151
108	AMGA095_R2_trim	16.44	47	67382462	50-151
109	AMGA097_R1_trim	16.91	46	93997755	50-151
110	AMGA097_R2_trim	16.24	46	93997755	50-151
111	AMGA098_R1_trim	18.84	51	230352516	50-151
112	AMGA098_R2_trim	18.6	51	230352516	50-151
113	AMGA099_R1_trim	17.64	47	136034131	50-151
114	AMGA099_R2_trim	17.31	47	136034131	50-151
115	AMGA100_R1_trim	18.52	47	127166364	50-151
116	AMGA100_R2_trim	18.35	47	127166364	50-151
117	AMGA103_R1_trim	17.75	46	118172297	50-151
118	AMGA103_R2_trim	17.79	46	118172297	50-151
119	AMGA104_R1_trim	17.24	48	114639870	50-151
120	AMGA104_R2_trim	17.11	49	114639870	50-151
121	AMGA106_R1_trim	16.35	46	119261038	50-151
122	AMGA106_R2_trim	15.95	46	119261038	50-151
123	AMGA108_R1_trim	18.27	48	134108961	50-151
124	AMGA108_R2_trim	18.13	48	134108961	50-151
125	AMGA110_R1_trim	19.92	46	37461467	50-151
126	AMGA110_R2_trim	18.84	46	37461467	50-151
127	AMGA112_R1_trim	17.83	48	134032178	50-151
128	AMGA112_R2_trim	17.73	48	134032178	50-151
129	AMGA113_R1_trim	22.22	48	217055386	50-151
130	AMGA113_R2_trim	22.07	48	217055386	50-151
131	AMGA116_R1_trim	17.49	48	73027027	50-151
132	AMGA116_R2_trim	17.07	48	73027027	50-151
133	AMGA117_R1_trim	13.28	47	72550700	50-151
134	AMGA117_R2_trim	12.61	47	72550700	50-151
135	AMGA119_R1_trim	19.67	47	134868330	50-151
136	AMGA119_R2_trim	19.58	47	134868330	50-151
137	AMGA120_R1_trim	19.76	47	161246731	50-151
138	AMGA120_R2_trim	19.42	47	161246731	50-151
139	AMGA121_R1_trim	17.75	48	65347052	50-151
140	AMGA121_R2_trim	17.48	48	65347052	50-151
141	AMGA124_R1_trim	18.26	46	89390809	50-151
142	AMGA124_R2_trim	17.71	46	89390809	50-151
143	AMGA125_R1_trim	16.22	46	203689319	50-151
144	AMGA125_R2_trim	16.43	46	203689319	50-151
145	AMGA127_R1_trim	15.47	47	77728401	50-151
146	AMGA127_R2_trim	15.13	47	77728401	50-151
147	AMGA128_R1_trim	17.51	48	109312127	50-151
148	AMGA128_R2_trim	17.36	48	109312127	50-151
149	AMGA131_R1_trim	17.42	48	109393362	50-151
150	AMGA131_R2_trim	17.38	48	109393362	50-151
151	AMGA132_R1_trim	16.54	51	42489248	50-151
152	AMGA132_R2_trim	15.61	51	42489248	50-151
153	AMGA134_R1_trim	17.03	48	117585477	50-151
154	AMGA134_R2_trim	16.85	48	117585477	50-151
155	AMGA137_R1_trim	15.11	50	77804299	50-151
156	AMGA137_R2_trim	14.79	50	77804299	50-151
157	AMGA139_R1_trim	17.39	47	145402698	50-151
158	AMGA139_R2_trim	17.16	47	145402698	50-151
159	AMGA140_R1_trim	18.07	48	240671356	50-151
160	AMGA140_R2_trim	18.39	48	240671356	50-151
161	AMGA141_R1_trim	16.33	47	137567761	50-151
162	AMGA141_R2_trim	16.37	47	137567761	50-151
163	AMGA143_R1_trim	16.99	47	137364038	50-151
164	AMGA143_R2_trim	16.86	47	137364038	50-151
165	AMGA146_R1_trim	16.46	48	84106840	50-151
166	AMGA146_R2_trim	16.05	48	84106840	50-151
167	AMGA147_R1_trim	13.16	47	223364770	50-151
168	AMGA147_R2_trim	13.17	47	223364770	50-151
169	AMGA148_R1_trim	17.06	47	123577124	50-151
170	AMGA148_R2_trim	16.86	47	123577124	50-151
171	AMGA149_R1_trim	16.09	47	46528680	50-151
172	AMGA149_R2_trim	15.12	47	46528680	50-151
173	AMGA152_R1_trim	17.38	46	134050784	50-151
174	AMGA152_R2_trim	17.33	47	134050784	50-151
175	AMGA153_R1_trim	16.47	45	178916949	50-151
176	AMGA153_R2_trim	16.64	45	178916949	50-151
177	AMGA155_R1_trim	16.83	47	66782551	50-151
178	AMGA155_R2_trim	15.72	47	66782551	50-151
179	AMGA157_R1_trim	16.14	47	135241316	50-151
180	AMGA157_R2_trim	16.11	47	135241316	50-151
181	AMGA159_R1_trim	17.09	47	102532915	50-151
182	AMGA159_R2_trim	16.71	47	102532915	50-151
183	AMGA160_R1_trim	16.54	47	134798623	50-151
184	AMGA160_R2_trim	16.13	47	134798623	50-151
185	AMGA162_R1_trim	17	46	200368044	50-151
186	AMGA162_R2_trim	17.5	47	200368044	50-151
187	AMGA165_R1_trim	16.2	47	123902803	50-151
188	AMGA165_R2_trim	16.15	47	123902803	50-151
189	AMGA166_R1_trim	16.43	47	123081021	50-151
190	AMGA166_R2_trim	16.42	47	123081021	50-151
191	AMGA168_R1_trim	16.05	46	136396122	50-151
192	AMGA168_R2_trim	16.1	46	136396122	50-151
193	AMGA169_R1_trim	14.88	48	119706671	50-151
194	AMGA169_R2_trim	13.41	48	119706671	50-151
195	AMGA172_R1_trim	12.4	48	99331136	50-151
196	AMGA172_R2_trim	11.4	48	99331136	50-151
197	AMGA174_R1_trim	16.11	51	90330263	50-151
198	AMGA174_R2_trim	14.52	51	90330263	50-151
199	AMGA175_R1_trim	14.78	47	100180112	50-151
200	AMGA175_R2_trim	13.27	47	100180112	50-151
201	AMGA176_R1_trim	15.7	46	80891304	50-151
202	AMGA176_R2_trim	14.4	46	80891304	50-151
203	AMGA178_R1_trim	14.4	47	82940515	50-151
204	AMGA178_R2_trim	13.56	47	82940515	50-151
205	AMGA180_R1_trim	16.61	47	118579245	50-151
206	AMGA180_R2_trim	14.94	47	118579245	50-151
207	AMGA182_R1_trim	14.3	46	122674053	50-151
208	AMGA182_R2_trim	12.25	46	122674053	50-151
209	AMGA183_R1_trim	19.94	50	111195685	50-151
210	AMGA183_R2_trim	19	51	111195685	50-151
211	AMGA185_R1_trim	13.56	49	89088042	50-151
212	AMGA185_R2_trim	12.47	49	89088042	50-151
213	AMGA187_R1_trim	18.39	49	108143209	50-151
214	AMGA187_R2_trim	16.94	49	108143209	50-151
215	AMGA189_R1_trim	17.6	48	295216225	50-151
216	AMGA189_R2_trim	16.63	48	295216225	50-151
217	AMGA190_R1_trim	18.45	47	212667364	50-151
218	AMGA190_R2_trim	17.39	47	212667364	50-151
219	AMGA192_R1_trim	15.69	47	68585852	50-151
220	AMGA192_R2_trim	14.33	47	68585852	50-151
221	AMGA194_R1_trim	15.54	47	94039142	50-151
222	AMGA194_R2_trim	14.4	47	94039142	50-151
223	AMGA195_R1_trim	15.9	51	138481253	50-151
224	AMGA195_R2_trim	14.69	51	138481253	50-151
225	AMGA197_R1_trim	18.06	46	159034918	50-151
226	AMGA197_R2_trim	16.64	46	159034918	50-151
227	AMGA198_R1_trim	16.71	46	149005844	50-151
228	AMGA198_R2_trim	15.52	46	149005844	50-151
229	AMGA201_R1_trim	18.16	44	156168146	50-151
230	AMGA201_R2_trim	16.94	44	156168146	50-151
231	AMGA202_R1_trim	17.01	46	129408020	50-151
232	AMGA202_R2_trim	15.17	46	129408020	50-151
233	AMGA204_R1_trim	12.84	46	96006057	50-151
234	AMGA204_R2_trim	12.18	46	96006057	50-151
235	AMGA207_R1_trim	9.36	47	49088304	50-151
236	AMGA207_R2_trim	8.97	47	49088304	50-151
237	AMGA208_R1_trim	13.49	47	104073176	50-151
238	AMGA208_R2_trim	12.37	47	104073176	50-151
239	AMGA209_R1_trim	13.8	47	86515422	50-151
240	AMGA209_R2_trim	12.49	47	86515422	50-151
241	AMGA211_R1_trim	11.36	48	111322288	50-151
242	AMGA211_R2_trim	10.65	48	111322288	50-151
243	AMGA212_R1_trim	11.81	46	104104821	50-151
244	AMGA212_R2_trim	11.43	46	104104821	50-151
245	AMGA215_R1_trim	10.82	46	69734286	50-151
246	AMGA215_R2_trim	10.44	46	69734286	50-151
247	AMGA217_R1_trim	11.14	47	102046023	50-151
248	AMGA217_R2_trim	10.6	47	102046023	50-151
249	AMGA218_R1_trim	10.19	47	120300258	50-151
250	AMGA218_R2_trim	9.66	47	120300258	50-151
251	AMGA219_R1_trim	12.57	47	97483687	50-151
252	AMGA219_R2_trim	12.03	47	97483687	50-151
253	AMGA223_R1_trim	11.99	47	105511598	50-151
254	AMGA223_R2_trim	11.45	47	105511598	50-151
255	AMGA224_R1_trim	10.13	46	82990914	50-151
256	AMGA224_R2_trim	9.76	46	82990914	50-151
257	AMGA225_R1_trim	9.59	47	72070251	50-151
258	AMGA225_R2_trim	9.39	47	72070251	50-151
259	AMGA226_R1_trim	9.06	46	75946398	50-151
260	AMGA226_R2_trim	8.7	46	75946398	50-151
261	AMGA229_R1_trim	12.04	47	157432876	50-151
262	AMGA229_R2_trim	11.53	47	157432876	50-151
263	AMGA231_R1_trim	10.96	47	191890467	50-151
264	AMGA231_R2_trim	9.84	47	191890467	50-151
265	AMGA232_R1_trim	10.86	48	98018903	50-151
266	AMGA232_R2_trim	10.4	48	98018903	50-151
267	AMGA234_R1_trim	9.84	49	82340446	50-151
268	AMGA234_R2_trim	9.44	49	82340446	50-151
269	AMGA236_R1_trim	9.67	47	56727731	50-151
270	AMGA236_R2_trim	9.5	47	56727731	50-151
271	AMGA237_R1_trim	11.07	47	86917010	50-151
272	AMGA237_R2_trim	10.56	47	86917010	50-151
273	AMGA239_R1_trim	11.95	53	121069211	50-151
274	AMGA239_R2_trim	11.26	53	121069211	50-151
275	AMGA240_R1_trim	17.31	47	213010133	50-151
276	AMGA240_R2_trim	16.28	47	213010133	50-151
277	AMGA243_R1_trim	18.57	49	103713899	50-151
278	AMGA243_R2_trim	17.99	49	103713899	50-151
279	AMGA244_R1_trim	16	49	172655667	50-151
280	AMGA244_R2_trim	15.43	49	172655667	50-151
281	AMGA246_R1_trim	12.01	48	140159853	50-151
282	AMGA246_R2_trim	11.4	48	140159853	50-151
283	AMGA249_R1_trim	11.9	46	117576379	50-151
284	AMGA249_R2_trim	11.34	46	117576379	50-151
285	AMGA250_R1_trim	12.02	47	139069841	50-151
286	AMGA250_R2_trim	11.38	47	139069841	50-151
287	AMGA252_R1_trim	11.4	47	96147755	50-151
288	AMGA252_R2_trim	11.27	47	96147755	50-151

## Sheet: Supplemental Table S2
Supplemental Table S2. Metadata for farm allocation and antimicrobial use
FarmUD	State	Intervention group	AMU classification	Mean TI
1	CA	Intervention	low	3.4
2	CA	Intervention	low	6
3	CA	Control	high	13.35
4	CA	Control	high	7.45
5	CA	Intervention	high	7.5
6	CA	Intervention	low	5.65
7	CA	Intervention	low	5.1
8	CA	Intervention	high	14.55
9	CA	Control	high	8.4
10	OH	Intervention	high	54.2
11	OH	Intervention	low	5.45
12	OH	Control	high	32.35
13	OH	Intervention	low	6.1
14	OH	Intervention	low	1.7
15	OH	Intervention	low	3.5
16	OH	Control	high	8.65
17	OH	Intervention	low	3.2
18	OH	Control	high	14.1
